# Supplementary material for: Revision of the Australian Ceratocanthinae (Coleoptera, Scarabaeoidea, Hybosoridae)
Source: Zookeys. 2013 Oct 3;(339):67–91. doi: 10.3897/zookeys.339.6033 (PMC3800829; doi:10.3897/zookeys.339.6033)
Supplement: XML Treatment for Cyphopisthes descarpentriesi [file zookeys.339.6033-treatment1.xml]

<!DOCTYPE tp:taxon-treatment
  PUBLIC "-//TaxonX//DTD Taxonomic Treatment Publishing DTD v0 20100105//EN" "tax-treatment-NSO.dtd">
<tp:taxon-treatment xmlns:tp="http://www.plazi.org/taxpub"><tp:treatment-meta><mixed-citation publication-type="journal"><person-group><name><surname>Ballerio</surname><given-names>Alberto</given-names></name></person-group><article-title>Revision of the Australian Ceratocanthinae (Coleoptera, Scarabaeoidea, Hybosoridae)</article-title><source>Zookeys</source><day>3</day><month>10</month><year>2013</year><volume>2013</volume><issue>339</issue><fpage>67</fpage><lpage>91</lpage><pub-id pub-id-type="doi">10.3897/zookeys.339.6033</pub-id></mixed-citation></tp:treatment-meta><tp:nomenclature><tp:taxon-name>
                            <tp:taxon-name-part taxon-name-part-type="genus">Cyphopisthes</tp:taxon-name-part>
                            <tp:taxon-name-part taxon-name-part-type="species">descarpentriesi</tp:taxon-name-part>
                            <object-id xmlns:xlink="http://www.w3.org/1999/xlink" xlink:type="simple">http://species-id.net/wiki/Cyphopisthes_descarpentriesi</object-id>
                        </tp:taxon-name><tp:taxon-authority>Paulian, 1977</tp:taxon-authority><xref ref-type="fig" rid="F1">Figs 1A–D</xref><xref ref-type="fig" rid="F5">, 5B</xref><xref ref-type="fig" rid="F6">, 6</xref><tp:nomenclature-citation-list><tp:nomenclature-citation><tp:taxon-name>Cyphopisthes descarpentriesi</tp:taxon-name><comment> Paulian, 1977: 263 (description, distribution, biology); <xref ref-type="bibr" rid="B19">Paulian 1978</xref> (key, distribution); <xref ref-type="bibr" rid="B7">Cassis and Weir 1992</xref> (catalogue); <xref ref-type="bibr" rid="B10">Grebennikov et al. 2002</xref> (description of larva and pupa); <xref ref-type="bibr" rid="B11">Grebennikov et al. 2004</xref> (key to larva); <xref ref-type="bibr" rid="B14">Hawkeswood 2006</xref> (summary of published data); <xref ref-type="bibr" rid="B17">Ocampo and Ballerio 2006</xref> (cheklist).</comment></tp:nomenclature-citation></tp:nomenclature-citation-list></tp:nomenclature><tp:treatment-sec sec-type="Material examined"><title>Material examined.</title><p>Holotype, sex undetermined, (ANIC) [enrolled specimen, glued on a point]: Queensland, <named-content xmlns:xlink="http://www.w3.org/1999/xlink" content-type="dwc:verbatimCoordinates" xlink:type="simple">19.40S, 146.51E</named-content>, Lansdown Station, Woodstock, 3 July 1974, #54, J.A.L. Watson in gallery of <italic><tp:taxon-name>Mastotermes</tp:taxon-name></italic> nest / Holotype / Holotype / <italic><tp:taxon-name>Cyphopisthes descarpentriesi</tp:taxon-name></italic> sp. n. R. Paulian det. / ANIC Database no. 25 062056. Examined paratypes: 2 exx., Lansdown Station, via Woodstock, 10 July 1979, R. A. Barrett, with <italic><tp:taxon-name>Mastotermes darwiniensis</tp:taxon-name></italic> (ANIC); 2 exx., Queensland, Pallarenda. Townsville, 1.VII.1974, J. A. L. Watson, in galleries of <italic><tp:taxon-name>Mastotermes</tp:taxon-name></italic> (MNHN, ANIC).</p></tp:treatment-sec><tp:treatment-sec sec-type="Description"><title>Description.</title><p>Size: HL = 0.98 mm; HW = 1.54 mm; PL = 1.63 mm; PW = 2.63 mm; EL = 2.87 mm; EW = 2.63 mm. Overall morphology as in generic description. Reddish-brown, shiny, glabrous (very fine short yellowish setation visible at 50x magnification), sternum, tarsi and antennae reddish-brown.</p><p>Head: interocular distance about six times maximum width of dorsal ocular area, punctation dense and impressed, disc with very short transverse comma shaped punctures, each one having a simple small puncture at its interior side, sides of disc with large comma-shaped punctures centrifugally oriented, with opening facing internally, each one having a simple fine puncture internally, anterior portion of clypeus with three to four irregular anastomosing transverse lines.</p><p>Pronotum: margin completely bordered, anterior angles angulate, completely covered by large, almost closed, horseshoe-shaped punctures, on disc with a small opening <!--PageBreak-->directed anteriad, at sides punctures larger than on disc, with a small opening directed laterad, each puncture having inside a small setigerous pore. Punctation dense: interpunctural distance being less than puncture diameter.</p><p>Scutellum: covered by dense horseshoe-shaped punctures with posterior openings.</p><p>Elytra: W/L: 0,93. Humeral callus indistinct, two short longitudinal lines starting at humerus and occupying proximal third, sutural interstria indistinct, completely and uniformly covered by impressed large horseshoe-shaped punctures with a small posterior openings, each one bearing a setigerous pore in the middle. Pseudepipleura with longitudinally oriented anastomosing horseshoe-shaped punctures mixed with comma-shaped punctures.</p><fig id="F1" position="float" orientation="portrait"><label>Figure 1.</label><caption><p><italic><tp:taxon-name>Cyphopisthes descarpentriesi</tp:taxon-name></italic> Paulian, 1977. <bold>A</bold> Extended Paratype, dorsal view <bold>B</bold> enrolled Paratype, ventral view <bold>C</bold> enrolled Paratype, dorsal view <bold>D</bold> enrolled Paratype, lateral view.</p></caption><graphic xmlns:xlink="http://www.w3.org/1999/xlink" xlink:href="ZooKeys-339-067-g001.jpg" position="float" orientation="portrait" xlink:type="simple"/></fig></tp:treatment-sec><tp:treatment-sec sec-type="Diagnosis"><title>Diagnosis.</title><p><italic><tp:taxon-name>Cyphopisthes descarpentriesi</tp:taxon-name></italic> is unique among all other known Australian <italic><tp:taxon-name>Cyphopisthes</tp:taxon-name></italic> in having the pronotum and the elytra completely covered by such large and dense uniform horseshoe-shaped punctures with small posterior openings. All other known members of the genus have remarkably finer punctation and elytral punctation differs from the pronotal one.</p></tp:treatment-sec><tp:treatment-sec sec-type="Etymology"><title>Etymology.</title><p>Dedicated to André Descarpentries (1919–1998) of MNHN.</p></tp:treatment-sec><tp:treatment-sec sec-type="Distribution"><title>Distribution and habitat.</title><p>Known from north eastern Queensland coast. All specimens have been collected in open eucalypt woodland, in nests of <!--PageBreak--><italic><tp:taxon-name>Mastotermes</tp:taxon-name></italic> (<tp:taxon-name>Isoptera</tp:taxon-name>). Termitophily has already been reported for <italic><tp:taxon-name>Cyphopisthes</tp:taxon-name></italic> (<xref ref-type="bibr" rid="B6">Ballerio and Maruyama 2010</xref>). In the same nests larvae and pupae were collected, subsequently described by <xref ref-type="bibr" rid="B10">Grebennikov et al. (2002)</xref>. Open eucalypt woodland is a very unusual habitat for a <italic><tp:taxon-name>Cyphopisthes</tp:taxon-name></italic>, since most species are rainforest dwellers.</p></tp:treatment-sec><tp:treatment-sec sec-type="Remarks"><title>Remarks.</title><p>The type series contained three different species (two of them new to science and described below). Among paratypes of true <italic><tp:taxon-name>Cyphopisthes descarpentriesi</tp:taxon-name></italic> in ANIC one specimen had the genal canthus shortened, leaving a distinct gap between its tip and the occipital area.</p><p><xref ref-type="bibr" rid="B19">Paulian (1978)</xref> identified as <italic><tp:taxon-name>Cyphopisthes descarpentriesi</tp:taxon-name></italic> also an old specimen in RMNH, ex coll. Pascoe, labelled “Mus. Godeffroy, Peak Down, Austr./10791/<italic><tp:taxon-name>Synarmostes acromialis</tp:taxon-name></italic> Pascoe”. Probably the correct locality name should be “Peak Downs” (<named-content xmlns:xlink="http://www.w3.org/1999/xlink" content-type="dwc:verbatimCoordinates" xlink:type="simple">22°15'S, 148°11'E</named-content>) in Central Queensland (Federica Turco, pers. comm.). I examined two photographs of that specimen, kindly provided by Hans Huijbregts (RMNH): it is certainly not a <italic><tp:taxon-name>Cyphopisthes descarpentriesi</tp:taxon-name></italic>, and probably represents a specimen of <italic><tp:taxon-name>Cyphopisthes monteithi</tp:taxon-name></italic> sp. n. or another species very close to it.</p></tp:treatment-sec><tp:treatment-sec><!--Section generated to contain objects referenced in tp:taxon-treatment.--><fig id="F5" position="float" orientation="portrait"><label>Figure 5.</label><caption><p>Outline of punctation pattern in <bold>A</bold> <italic><tp:taxon-name>Cyphopisthes yorkensis</tp:taxon-name></italic> sp. n. <bold>B</bold> <italic><tp:taxon-name>Cyphopisthes descarpentriesi</tp:taxon-name></italic> Paulian, 1977 <bold>C</bold> <italic><tp:taxon-name>Cyphopisthes monteithi</tp:taxon-name></italic> sp. n. (drawings by Mario Toledo).</p></caption><graphic xmlns:xlink="http://www.w3.org/1999/xlink" xlink:href="ZooKeys-339-067-g005.jpg" position="float" orientation="portrait" xlink:type="simple"/></fig><fig id="F6" position="float" orientation="portrait"><label>Figure 6.</label><caption><p>map of Queensland showing distribution of <italic><tp:taxon-name>Pterorthochaetes danielsi</tp:taxon-name></italic> sp. n., <italic><tp:taxon-name>Pterorthochaetes cribricollis</tp:taxon-name></italic> Gestro, 1899 and <italic><tp:taxon-name>Cyphopisthes yorkensis</tp:taxon-name></italic> sp. n. (black squares); <italic><tp:taxon-name>Pterorthochaetes storeyi</tp:taxon-name></italic> sp. n. (empty circles); <italic><tp:taxon-name>Cyphopisthes descarpentriesi</tp:taxon-name></italic> Paulian, 1977 (black circles); <italic><tp:taxon-name>Cyphopishtes monteithi</tp:taxon-name></italic> sp. n. (black rhombuses); <italic><tp:taxon-name>Cyphopisthes</tp:taxon-name></italic> cf. <italic>monteithi</italic> (black rhombuses with asterisk).</p></caption><graphic xmlns:xlink="http://www.w3.org/1999/xlink" xlink:href="ZooKeys-339-067-g006.jpg" position="float" orientation="portrait" xlink:type="simple"/></fig></tp:treatment-sec><ref-list><ref id="B19"><mixed-citation xmlns:xlink="http://www.w3.org/1999/xlink" xlink:type="simple"><person-group><name name-style="western"><surname>Paulian</surname><given-names>R</given-names></name></person-group> (<year>1978</year>) <article-title>Révision des Ceratocanthidae [Col. Scarabaeoidea] II - Les espèces orientales et australiennes.</article-title><source>Annales de la Societé Entomologique de France (N.S.)</source><volume>14</volume>: <fpage>479</fpage>-<lpage>514</lpage>.</mixed-citation></ref><ref id="B7"><mixed-citation xmlns:xlink="http://www.w3.org/1999/xlink" xlink:type="simple"><person-group><name name-style="western"><surname>Cassis</surname><given-names>G</given-names></name><name name-style="western"><surname>Weir</surname><given-names>TA</given-names></name></person-group> (<year>1992</year>) <article-title>Ceratocanthidae.</article-title> In: <person-group><name name-style="western"><surname>Houston</surname><given-names>WWK</given-names></name></person-group> (<role>Ed</role>) <issue-title>Zoological catalogue of Australia. Coleoptera: Scarabaeoidea.</issue-title><source>Canberra, AGPS</source> Vol. <volume>9</volume>, XII+ <fpage>65</fpage>–<lpage>66</lpage>.</mixed-citation></ref><ref id="B10"><mixed-citation xmlns:xlink="http://www.w3.org/1999/xlink" xlink:type="simple"><person-group><name name-style="western"><surname>Grebennikov</surname><given-names>VV</given-names></name><name name-style="western"><surname>Ballerio</surname><given-names>A</given-names></name><name name-style="western"><surname>Scholtz</surname><given-names>CH</given-names></name></person-group> (<year>2002</year>) <article-title>Larva and pupa of <italic>Cyphopisthes descarpentriesi</italic> Paulian (Coleoptera: Scarabaeoidea: Ceratocanthidae) and their phylogenetic implications.</article-title><source>Australian Journal of Entomology</source><volume>41</volume>: <fpage>367</fpage>-<lpage>374</lpage>. doi: <ext-link ext-link-type="uri" xlink:href="http://dx.doi.org/10.1046/j.1440-6055.2002.00307.x" xlink:type="simple">10.1046/j.1440-6055.2002.00307.x</ext-link></mixed-citation></ref><ref id="B11"><mixed-citation xmlns:xlink="http://www.w3.org/1999/xlink" xlink:type="simple"><person-group><name name-style="western"><surname>Grebennikov</surname><given-names>VV</given-names></name><name name-style="western"><surname>Ballerio</surname><given-names>A</given-names></name><name name-style="western"><surname>Ocampo</surname><given-names>FC</given-names></name><name name-style="western"><surname>Scholtz</surname><given-names>CH</given-names></name></person-group> (<year>2004</year>) <article-title>Larvae of Ceratocanthidae and Hybosoridae (Coleoptera: Scarabaeoidea): study of morphology, phylogenetic analysis and evidence of paraphyly of Hybosoridae.</article-title><source>Systematic Entomology</source><volume>29</volume>: <fpage>524</fpage>-<lpage>543</lpage>. doi: <ext-link ext-link-type="uri" xlink:href="http://dx.doi.org/10.1111/j.0307-6970.2004.00257.x" xlink:type="simple">10.1111/j.0307-6970.2004.00257.x</ext-link></mixed-citation></ref><ref id="B14"><mixed-citation xmlns:xlink="http://www.w3.org/1999/xlink" xlink:type="simple"><person-group><name name-style="western"><surname>Hawkeswood</surname><given-names>TJ</given-names></name></person-group> (<year>2006</year>) <article-title>Review of literature and the biology of the Australian Ceratocanthidae (Insecta: Coleoptera).</article-title><source>Calodema</source><volume>7</volume>: <fpage>8</fpage>-<lpage>11</lpage>.</mixed-citation></ref><ref id="B17"><mixed-citation xmlns:xlink="http://www.w3.org/1999/xlink" xlink:type="simple"><person-group><name name-style="western"><surname>Ocampo</surname><given-names>FC</given-names></name><name name-style="western"><surname>Ballerio</surname><given-names>A</given-names></name></person-group> (<year>2006</year>) <article-title>Phylogenetic analysis of the scarab family Hybosoridae and monographic revision of the New World subfamily Anaidinae (Coleoptera: Scarabaeoidea). 4. Catalog of the subfamilies Anaidinae, Ceratocanthinae, Hybosorinae, Liparochrinae, and Pachyplectrinae (Scarabaeoidea: Hybosoridae).</article-title><source>Bulletin of the University of Nebraska State Museum</source><volume>19</volume>: <fpage>178</fpage>-<lpage>209</lpage>.</mixed-citation></ref><ref id="B6"><mixed-citation xmlns:xlink="http://www.w3.org/1999/xlink" xlink:type="simple"><person-group><name name-style="western"><surname>Ballerio</surname><given-names>A</given-names></name><name name-style="western"><surname>Maruyama</surname><given-names>M</given-names></name></person-group> (<year>2010</year>) <article-title>The Ceratocanthinae of Ulu Gombak: high species richness at a single site, with descriptions of three new species and an annotated checklist of the Ceratocanthinae of Western Malaysia and Singapore (Coleoptera, Scarabaeoidea, Hybosoridae).</article-title> In: <person-group><name name-style="western"><surname>Ratcliffe</surname><given-names>B</given-names></name><name name-style="western"><surname>Krell</surname><given-names>F-T</given-names></name></person-group> (<role>Eds</role>)  <issue-title>Current advances in Scarabaeoidea research.</issue-title><source>ZooKeys</source><volume>34</volume>: <fpage>77</fpage>–<lpage>104</lpage>. doi: <ext-link ext-link-type="uri" xlink:href="http://dx.doi.org/10.3897/zookeys.34.268" xlink:type="simple">10.3897/zookeys.34.268</ext-link></mixed-citation></ref></ref-list></tp:taxon-treatment>
