# Supplementary material for: Revision of the Australian Ceratocanthinae (Coleoptera, Scarabaeoidea, Hybosoridae)
Source: Zookeys. 2013 Oct 3;(339):67–91. doi: 10.3897/zookeys.339.6033 (PMC3800829; doi:10.3897/zookeys.339.6033)
Supplement: XML Treatment for Cyphopisthes monteithi [file zookeys.339.6033-treatment2.xml]

<!DOCTYPE tp:taxon-treatment
  PUBLIC "-//TaxonX//DTD Taxonomic Treatment Publishing DTD v0 20100105//EN" "tax-treatment-NSO.dtd">
<tp:taxon-treatment xmlns:tp="http://www.plazi.org/taxpub"><tp:treatment-meta><mixed-citation publication-type="journal"><person-group><name><surname>Ballerio</surname><given-names>Alberto</given-names></name></person-group><article-title>Revision of the Australian Ceratocanthinae (Coleoptera, Scarabaeoidea, Hybosoridae)</article-title><source>Zookeys</source><day>3</day><month>10</month><year>2013</year><volume>2013</volume><issue>339</issue><fpage>67</fpage><lpage>91</lpage><pub-id pub-id-type="doi">10.3897/zookeys.339.6033</pub-id></mixed-citation></tp:treatment-meta><tp:nomenclature><tp:taxon-name>
                            <tp:taxon-name-part taxon-name-part-type="genus">Cyphopisthes</tp:taxon-name-part>
                            <tp:taxon-name-part taxon-name-part-type="species">monteithi</tp:taxon-name-part>
                            <object-id xmlns:xlink="http://www.w3.org/1999/xlink" xlink:type="simple">http://zoobank.org/41532D13-A9FE-45DA-BB27-20A403215A64</object-id>
                            <object-id xmlns:xlink="http://www.w3.org/1999/xlink" xlink:type="simple">http://species-id.net/wiki/Cyphopisthes_monteithi</object-id>
                        </tp:taxon-name><tp:taxon-status xmlns:xlink="http://www.w3.org/1999/xlink" xlink:type="simple">sp. n.</tp:taxon-status><xref ref-type="fig" rid="F2">Figs 2A–D</xref><xref ref-type="fig" rid="F3">, 3A–B</xref><xref ref-type="fig" rid="F5">, 5C</xref><xref ref-type="fig" rid="F6">, 6</xref><xref ref-type="fig" rid="F11">, 11C</xref></tp:nomenclature><tp:treatment-sec sec-type="Type locality"><title>Type locality.</title><p>Amphitheatre scrub, Expedition Range National Park, Queensland, Australia.</p></tp:treatment-sec><tp:treatment-sec sec-type="Type material"><title>Type material.</title><p>Holotype, male (QM, accession number: T189552) [extended specimen, glued on a card; genitalia mounted in DMHF resin on a separate card under the beetle]: Queensland, <named-content xmlns:xlink="http://www.w3.org/1999/xlink" content-type="dwc:verbatimCoordinates" xlink:type="simple">25.13S, 148.59E</named-content>, Expedition Range NP, 5063, Amphitheatre scrub, 520 m, 25 Sep–17 Dec 1997, Cook &amp; Monteith, Vine for. Intercept; Paratype: 1 male, QLD, <named-content xmlns:xlink="http://www.w3.org/1999/xlink" content-type="dwc:verbatimCoordinates" xlink:type="simple">24.48S, 149.45E</named-content>, Brigalow Res. Stn., site 5, 16 Dec. 2000–28 Mar. 2001, D Cook &amp; G Monteith, FIT softwood scrub 10020 (QM, accession number: T189553).</p></tp:treatment-sec><tp:treatment-sec sec-type="Further material examined"><title>Further material examined</title><p><bold>(excluded from the type series).</bold> 1 male: Mt. Coot-tha, Brisbane, Queensland, 13–20.III.1971, G. B. Monteith, ex leaf litter (QM) [included in the type series of <italic><tp:taxon-name>Cyphopisthes descarpentriesi</tp:taxon-name></italic> by Paulian]. 1 female, QLD, <named-content xmlns:xlink="http://www.w3.org/1999/xlink" content-type="dwc:verbatimCoordinates" xlink:type="simple">27.58S, 152.39E</named-content>, Kalbar 3 km SE, 120m, 2 Dec 2000–7 May 2001, C.J. Burwell, 10161, Brigalow scrub FIT (QM).</p></tp:treatment-sec><tp:treatment-sec sec-type="Description"><title>Description.</title><p>Size: HL = 0.84 mm; HW = 1.11 mm; PL = 1.22 mm; PW = 2.02 mm; EL = 2.36 mm; EW = 2.11 mm. Overall morphology as in generic description. Dark brown, shiny, glabrous (very fine short yellowish setation visible at 90×), sternum, tarsi and antennae reddish-brown.</p><p>Head: interocular distance about five times maximum width of dorsal ocular area, punctation relatively dense and impressed, disc with some impressed short transverse comma-shaped punctures, each one having a simple small puncture at its interior side, sides of disc with large comma-shaped punctures centrifugally oriented, with opening facing internally, each one having a simple fine puncture internally, anterior portion of clypeus with three-four irregular anastomosing transverse lines.</p><!--PageBreak--><p>Pronotum: margin completely bordered, anterior angles angulate, completely covered by medium sized horseshoe-shaped punctures, on disc with an opening directed anteriad, punctures at sides larger than on disc, with an opening directed laterad, each puncture having inside it a small setigerous pore. Punctation dense: interpunctural distance being less than their diameter.</p><p>Scutellum: covered by dense horseshoe-shaped punctures with posterior openings.</p><p>Elytra: W/L: 0,93). Humeral callus indistinct, two short longitudinal lines starting at humerus and occupying proximal third, sutural interstria indistinct, disc with longitudinally oriented comma-shaped punctures, each one having a simple small puncture at its left side, sides of disc with medium horseshoe-shaped punctures with small posterior openings, each one bearing a setigerous pore in the middle. Interpunctural distance subequal to puncture width. Pseudepileura with longitudinally oriented anastomosing horseshoe-shaped punctures mixed with comma-shaped punctures.</p><p>Genital segment: <xref ref-type="fig" rid="F11">Fig. 11C</xref>. Aedeagus: <xref ref-type="fig" rid="F3">Fig. 3A, B</xref>.</p><fig id="F2" position="float" orientation="portrait"><label>Figure 2.</label><caption><p><italic><tp:taxon-name>Cyphopisthes monteithi</tp:taxon-name></italic> sp. n. <bold>A</bold> Extended Holotype, dorsal view <bold>B</bold> enrolled Holotype, ventral view <bold>C</bold> enrolled Holotype, dorsal view <bold>D</bold> enrolled Holotype, lateral view.</p></caption><graphic xmlns:xlink="http://www.w3.org/1999/xlink" xlink:href="ZooKeys-339-067-g002.jpg" position="float" orientation="portrait" xlink:type="simple"/></fig><fig id="F3" position="float" orientation="portrait"><label>Figure 3.</label><caption><p><italic><tp:taxon-name>Cyphopisthes monteithi</tp:taxon-name></italic> sp. n., aedeagus <bold>A</bold> dorsal view of parameres <bold>B</bold> lateral view of aedeagus. Scale bar: 0,1 mm.</p></caption><graphic xmlns:xlink="http://www.w3.org/1999/xlink" xlink:href="ZooKeys-339-067-g003.jpg" position="float" orientation="portrait" xlink:type="simple"/></fig></tp:treatment-sec><tp:treatment-sec sec-type="Dignosis"><title>Dignosis.</title><p>Very close to <italic><tp:taxon-name>Cyphopisthes yorkensis</tp:taxon-name></italic> sp. n., but can be easily distinguished from it by the presence of denser and larger punctation on head disc.</p></tp:treatment-sec><tp:treatment-sec sec-type="Etymology"><title>Etymology.</title><p>Noun in the genitive case. Dedicated to Dr. Geoff Monteith, former curator at Queensland Museum.</p></tp:treatment-sec><tp:treatment-sec sec-type="Distribution"><title>Distribution and habitat.</title><p>Known from southern Queensland, where all specimens have been found in dry rainforest type of vegetation, i.e. softwood and brigalow scrub, in flight intercept traps (one specimen excluded from type series was collected by leaf litter sifting).</p><!--PageBreak--></tp:treatment-sec><tp:treatment-sec sec-type="Remarks"><title>Remarks.</title><p>This new species and <italic><tp:taxon-name>Cyphopisthes descarpentriesi</tp:taxon-name></italic> are the most remarkable species among the Australian <tp:taxon-name>Ceratocanthinae</tp:taxon-name> since they occur south of the Queensland Wet Tropics, in environments completely different from the environment where most other <italic><tp:taxon-name>Cyphopisthes</tp:taxon-name></italic> occur, i.e. rainforests. The vegetation type in the areas where <italic><tp:taxon-name>Cyphopisthes monteithi</tp:taxon-name></italic> has been collected is characterized by drier, lower and sparser woodland, with patches off denser forest (“dry rainforest”).</p><p>I excluded from the type series the specimen from Mount Coot-tha which differs from the holotype because of the more extended comma-shaped punctation on the disc and the presence of transverse lines in the pseudepipleura and the specimen from Kalbar, which has much sparser punctation on the head. This circumstance, together with the fact that they occur some 480 km Southeast of the type locality of <italic><tp:taxon-name>Cyphopisthes monteithi</tp:taxon-name></italic>, suggests prudence before assigning them to the new species. The same applies to the above mentioned specimen from Peak Downs (see under <italic><tp:taxon-name>Cyphopisthes descarpentriesi</tp:taxon-name></italic>).</p></tp:treatment-sec><tp:treatment-sec><!--Section generated to contain objects referenced in tp:taxon-treatment.--><fig id="F5" position="float" orientation="portrait"><label>Figure 5.</label><caption><p>Outline of punctation pattern in <bold>A</bold> <italic><tp:taxon-name>Cyphopisthes yorkensis</tp:taxon-name></italic> sp. n. <bold>B</bold> <italic><tp:taxon-name>Cyphopisthes descarpentriesi</tp:taxon-name></italic> Paulian, 1977 <bold>C</bold> <italic><tp:taxon-name>Cyphopisthes monteithi</tp:taxon-name></italic> sp. n. (drawings by Mario Toledo).</p></caption><graphic xmlns:xlink="http://www.w3.org/1999/xlink" xlink:href="ZooKeys-339-067-g005.jpg" position="float" orientation="portrait" xlink:type="simple"/></fig><fig id="F6" position="float" orientation="portrait"><label>Figure 6.</label><caption><p>map of Queensland showing distribution of <italic><tp:taxon-name>Pterorthochaetes danielsi</tp:taxon-name></italic> sp. n., <italic><tp:taxon-name>Pterorthochaetes cribricollis</tp:taxon-name></italic> Gestro, 1899 and <italic><tp:taxon-name>Cyphopisthes yorkensis</tp:taxon-name></italic> sp. n. (black squares); <italic><tp:taxon-name>Pterorthochaetes storeyi</tp:taxon-name></italic> sp. n. (empty circles); <italic><tp:taxon-name>Cyphopisthes descarpentriesi</tp:taxon-name></italic> Paulian, 1977 (black circles); <italic><tp:taxon-name>Cyphopishtes monteithi</tp:taxon-name></italic> sp. n. (black rhombuses); <italic><tp:taxon-name>Cyphopisthes</tp:taxon-name></italic> cf. <italic>monteithi</italic> (black rhombuses with asterisk).</p></caption><graphic xmlns:xlink="http://www.w3.org/1999/xlink" xlink:href="ZooKeys-339-067-g006.jpg" position="float" orientation="portrait" xlink:type="simple"/></fig><fig id="F11" position="float" orientation="portrait"><label>Figure 11.</label><caption><p>Genital segments of: <bold>A</bold> <italic><tp:taxon-name>Pterorthochaetes storeyi</tp:taxon-name></italic> sp. n. <bold>B</bold> <italic><tp:taxon-name>Pterorthochaetes danielsi</tp:taxon-name></italic> sp. n. <bold>C</bold> <italic><tp:taxon-name>Cyphopisthes monteithi</tp:taxon-name></italic> sp. n. <bold>D</bold> <italic><tp:taxon-name>Pterorthochaetes cribricollis</tp:taxon-name></italic> Gestro, 1899. Scale bar: 0,25 mm.</p></caption><graphic xmlns:xlink="http://www.w3.org/1999/xlink" xlink:href="ZooKeys-339-067-g011.jpg" position="float" orientation="portrait" xlink:type="simple"/></fig></tp:treatment-sec></tp:taxon-treatment>
