# Supplementary material for: Revision of the Australian Ceratocanthinae (Coleoptera, Scarabaeoidea, Hybosoridae)
Source: Zookeys. 2013 Oct 3;(339):67–91. doi: 10.3897/zookeys.339.6033 (PMC3800829; doi:10.3897/zookeys.339.6033)
Supplement: XML Treatment for Cyphopisthes yorkensis [file zookeys.339.6033-treatment3.xml]

<!DOCTYPE tp:taxon-treatment
  PUBLIC "-//TaxonX//DTD Taxonomic Treatment Publishing DTD v0 20100105//EN" "tax-treatment-NSO.dtd">
<tp:taxon-treatment xmlns:tp="http://www.plazi.org/taxpub"><tp:treatment-meta><mixed-citation publication-type="journal"><person-group><name><surname>Ballerio</surname><given-names>Alberto</given-names></name></person-group><article-title>Revision of the Australian Ceratocanthinae (Coleoptera, Scarabaeoidea, Hybosoridae)</article-title><source>Zookeys</source><day>3</day><month>10</month><year>2013</year><volume>2013</volume><issue>339</issue><fpage>67</fpage><lpage>91</lpage><pub-id pub-id-type="doi">10.3897/zookeys.339.6033</pub-id></mixed-citation></tp:treatment-meta><tp:nomenclature><tp:taxon-name>
                            <tp:taxon-name-part taxon-name-part-type="genus">Cyphopisthes</tp:taxon-name-part>
                            <tp:taxon-name-part taxon-name-part-type="species">yorkensis</tp:taxon-name-part>
                            <object-id xmlns:xlink="http://www.w3.org/1999/xlink" xlink:type="simple">http://zoobank.org/9046ACE0-1DCA-4D1C-B7AF-DA70F9949875</object-id>
                            <object-id xmlns:xlink="http://www.w3.org/1999/xlink" xlink:type="simple">http://species-id.net/wiki/Cyphopisthes_yorkensis</object-id>
                        </tp:taxon-name><tp:taxon-status xmlns:xlink="http://www.w3.org/1999/xlink" xlink:type="simple">sp. n.</tp:taxon-status><xref ref-type="fig" rid="F4">Figs 4A–D</xref><xref ref-type="fig" rid="F5">, 5A</xref><xref ref-type="fig" rid="F6">, 6</xref></tp:nomenclature><tp:treatment-sec sec-type="Type locality"><title>Type locality.</title><p>Iron Range, Cape York Peninsula, Queensland, Australia.</p><!--PageBreak--></tp:treatment-sec><tp:treatment-sec sec-type="Type material"><title>Type material.</title><p>Holotype, female (QM, accession number: T189554): North Queensland, Iron Range, Cape York Pen., 1–9 June 1971, G. B. Monteith [extended specimen, glued on a card]. Paratypes: 1 ex., sex undetermined, same data as holotype (MNHN); 1 ex., sex undetermined: <named-content xmlns:xlink="http://www.w3.org/1999/xlink" content-type="dwc:verbatimCoordinates" xlink:type="simple">12.44S, 143.14E</named-content>, 3km ENE of Mt. Tozer, QLD, 28 Jun–4 Jul. 1986, T. Weir &amp; A. Calder (ANIC).</p></tp:treatment-sec><tp:treatment-sec sec-type="Description"><title>Description.</title><p>Size: HL = 0.80 mm; HW = 1.28 mm; PL = 1.24 mm; PW = 2.22 mm; EL = 2.42 mm; EW = 2.33 mm. Overall morphology as in generic description. Dark reddish-brown, shiny, glabrous (very fine short yellowish setation visible at 50×), sternum, tarsi and antennae reddish-brown.</p><p>Head: four to five anastomosing irregular transverse lines at anterior portion of clypeus, clypeal disc almost smooth, with only a few sparse fine simple punctures, sides of disc and frons with denser, bigger short comma-shaped punctures. Interocular distance about seven times the maximum width of dorsal ocular area.</p><p>Pronotum: margin completely bordered, anterior margin thicker than lateral and basal margin, anterior angles angulate. Punctation: on disc small horseshoe-shaped punctures with an opening directed anteriad, each one containing a fine simple puncture in middle, at sides punctures larger (about twice the size of discal punctures) than on disc, with an opening directed laterad, each puncture having inside it a small setigerous pore. Base with smaller comma-shaped punctures with openings directed anteriad. Punctation dense: interpunctural distance being shorter than, to equal to, puncture diameter.</p><!--PageBreak--><p>Scutellum: covered by dense horseshoe-shaped punctures with posterior openings.</p><p>Elytra: (W/L: 0,93). Humeral callus indistinct, two short longitudinal lines (the inner being slightly shorter than the outer) starting at humerus and occupying the proximal third, sutural interstria indistinct, disc with longitudinally oriented comma-shaped punctures, each one having a simple small puncture at its internal side, humeral punctation made of short transverse comma-shaped punctures becoming horseshoe-shaped towards disc, with posterior openings, sides of elytral dorsum with longitudinally oriented long comma-shaped punctures opening laterad and a simple fine puncture at their outer side, punctation dense: interpunctural distance being shorter than their width. Pseudepileura with longitudinally oriented comma-shaped punctures.</p><fig id="F4" position="float" orientation="portrait"><label>Figure 4.</label><caption><p><italic><tp:taxon-name>Cyphopisthes yorkensis</tp:taxon-name></italic> sp. n. <bold>A</bold> Extended Holotype, dorsal view <bold>B</bold> enrolled Holotype, ventral view <bold>C</bold> enrolled Holotype, dorsal view <bold>D</bold> enrolled Holotype, lateral view.</p></caption><graphic xmlns:xlink="http://www.w3.org/1999/xlink" xlink:href="ZooKeys-339-067-g004.jpg" position="float" orientation="portrait" xlink:type="simple"/></fig><fig id="F5" position="float" orientation="portrait"><label>Figure 5.</label><caption><p>Outline of punctation pattern in <bold>A</bold> <italic><tp:taxon-name>Cyphopisthes yorkensis</tp:taxon-name></italic> sp. n. <bold>B</bold> <italic><tp:taxon-name>Cyphopisthes descarpentriesi</tp:taxon-name></italic> Paulian, 1977 <bold>C</bold> <italic><tp:taxon-name>Cyphopisthes monteithi</tp:taxon-name></italic> sp. n. (drawings by Mario Toledo).</p></caption><graphic xmlns:xlink="http://www.w3.org/1999/xlink" xlink:href="ZooKeys-339-067-g005.jpg" position="float" orientation="portrait" xlink:type="simple"/></fig><fig id="F6" position="float" orientation="portrait"><label>Figure 6.</label><caption><p>map of Queensland showing distribution of <italic><tp:taxon-name>Pterorthochaetes danielsi</tp:taxon-name></italic> sp. n., <italic><tp:taxon-name>Pterorthochaetes cribricollis</tp:taxon-name></italic> Gestro, 1899 and <italic><tp:taxon-name>Cyphopisthes yorkensis</tp:taxon-name></italic> sp. n. (black squares); <italic><tp:taxon-name>Pterorthochaetes storeyi</tp:taxon-name></italic> sp. n. (empty circles); <italic><tp:taxon-name>Cyphopisthes descarpentriesi</tp:taxon-name></italic> Paulian, 1977 (black circles); <italic><tp:taxon-name>Cyphopishtes monteithi</tp:taxon-name></italic> sp. n. (black rhombuses); <italic><tp:taxon-name>Cyphopisthes</tp:taxon-name></italic> cf. <italic>monteithi</italic> (black rhombuses with asterisk).</p></caption><graphic xmlns:xlink="http://www.w3.org/1999/xlink" xlink:href="ZooKeys-339-067-g006.jpg" position="float" orientation="portrait" xlink:type="simple"/></fig><!--PageBreak--></tp:treatment-sec><tp:treatment-sec sec-type="Diagnosis"><title>Diagnosis.</title><p>Very close to the New Guinean <italic><tp:taxon-name>Cyphopisthes amphicyllis</tp:taxon-name></italic> (Sharp, 1875), because of the sparse fine punctation on the disc of head. The new species differs from it because of the more impressed punctation of the elytra, which is also slightly sparser than in <italic><tp:taxon-name>Cyphopisthes amphicyllis</tp:taxon-name></italic> and has many more comma-shaped punctures, whereas in <italic><tp:taxon-name>Cyphopisthes amphicyllis</tp:taxon-name></italic> the dominant type of punctation is horseshoe-shaped. Among Australian species it can be easily distinguished because of the sparse and fine punctation of clypeal disc and the more extended comma-shaped punctation on elytral disc.</p></tp:treatment-sec><tp:treatment-sec sec-type="Etymology"><title>Etymology.</title><p>Latin adjective in the nominative singular, meaning “from York”. Named after the type locality.</p></tp:treatment-sec><tp:treatment-sec sec-type="Distribution"><title>Distribution and habitat.</title><p>Known from the Cape York Peninsula only (northern Queensland), where it occurs in the lowland rainforests of Iron Range and Mount Tozer.</p></tp:treatment-sec><tp:treatment-sec sec-type="Remarks"><title>Remarks.</title><p>Holotype and the paratype in MNHN were part of the type series of <italic><tp:taxon-name>Cyphopisthes descarpentriesi</tp:taxon-name></italic>.</p><!--PageBreak--></tp:treatment-sec></tp:taxon-treatment>
