# Supplementary material for: Revision of the Australian Ceratocanthinae (Coleoptera, Scarabaeoidea, Hybosoridae)
Source: Zookeys. 2013 Oct 3;(339):67–91. doi: 10.3897/zookeys.339.6033 (PMC3800829; doi:10.3897/zookeys.339.6033)
Supplement: XML Treatment for Pterorthochaetes cribricollis [file zookeys.339.6033-treatment4.xml]

<!DOCTYPE tp:taxon-treatment
  PUBLIC "-//TaxonX//DTD Taxonomic Treatment Publishing DTD v0 20100105//EN" "tax-treatment-NSO.dtd">
<tp:taxon-treatment xmlns:tp="http://www.plazi.org/taxpub"><tp:treatment-meta><mixed-citation publication-type="journal"><person-group><name><surname>Ballerio</surname><given-names>Alberto</given-names></name></person-group><article-title>Revision of the Australian Ceratocanthinae (Coleoptera, Scarabaeoidea, Hybosoridae)</article-title><source>Zookeys</source><day>3</day><month>10</month><year>2013</year><volume>2013</volume><issue>339</issue><fpage>67</fpage><lpage>91</lpage><pub-id pub-id-type="doi">10.3897/zookeys.339.6033</pub-id></mixed-citation></tp:treatment-meta><tp:nomenclature><tp:taxon-name>
                            <tp:taxon-name-part taxon-name-part-type="genus">Pterorthochaetes</tp:taxon-name-part>
                            <tp:taxon-name-part taxon-name-part-type="species">cribricollis</tp:taxon-name-part>
                            <object-id xmlns:xlink="http://www.w3.org/1999/xlink" xlink:type="simple">http://species-id.net/wiki/Pterorthochaetes_cribricollis</object-id>
                        </tp:taxon-name><tp:taxon-authority>Gestro, 1899</tp:taxon-authority><xref ref-type="fig" rid="F6">Figs 6</xref><xref ref-type="fig" rid="F7">, 7A–D</xref><xref ref-type="fig" rid="F11">, 11D</xref><xref ref-type="fig" rid="F12">, 12A</xref><xref ref-type="fig" rid="F13">, 13A–C</xref><xref ref-type="fig" rid="F14">, 14C</xref><tp:nomenclature-citation-list><tp:nomenclature-citation><tp:taxon-name>Pterorthochaetes cribricollis</tp:taxon-name><comment> Gestro, 1899: 37 (description, distribution, key); <xref ref-type="bibr" rid="B19">Paulian 1978</xref> (key, distribution); <xref ref-type="bibr" rid="B7">Cassis and Weir 1992</xref> (catalogue); <xref ref-type="bibr" rid="B17">Ocampo and Ballerio 2006</xref> (checklist)</comment></tp:nomenclature-citation></tp:nomenclature-citation-list></tp:nomenclature><tp:treatment-sec sec-type="Material examined"><title>Material examined.</title><p>10 specimens [two males and two females dissected]: 4 males and 2 females, Iron Range, Cape York Pen., N. Qld. 28 Apr.–5 May 1968. G. Monteith (QM); 1 female, Iron Range, Cape York Pen., N. Qld. 11–17 May 1968. G. Monteith (QM); 1 female, Iron Range, Cape York Pen., N. Qld. 26 May–2 June 1971 B. K. Cantrell (QM); 1 female, QLD: <named-content xmlns:xlink="http://www.w3.org/1999/xlink" content-type="dwc:verbatimCoordinates" xlink:type="simple">12.710°S, 143.291°E</named-content>, Cooks Hut, Iron Range, 5 m, 15 Dec 2010, Monteith, Escalona &amp; Will, hand and at HV light 34817 (QM).</p></tp:treatment-sec><tp:treatment-sec sec-type="Description"><title>Description.</title><p>Size: HL = 0.90 mm; HW = 1.30 mm; PL = 1.32 mm; PW = 2.20 mm; EL = 2.25 mm; EW = 2.15 mm. Overall morphology as in generic description. Dark brown, shiny, setation yellowish, sternum, tarsi and antennae reddish-brown.</p><p>Head: completely and uniformly covered by impressed comma-shaped punctures with posterior openings, spaced out by a distance of about half their diameter. Anterior <!--PageBreak-->portion of clypeus with one or two irregular transverse anastomosing lines. Interocular distance about 9 times the maximum width of dorsal ocular area.</p><p>Pronotum: margins completely bordered, lateral margins with a row of erect thick yellowish slightly clavate setae, about as long as the distance between them. Pronotal setation made of thick medium sized clavate yellowish setae, punctation as follows: disc covered by impressed short transverse comma-shaped punctures, with posterior openings and containing a small fine setigerous pore, sides with a few larger more curved comma-shaped punctures opening backwards.</p><p>Scutellum: basally with two longitudinal irregular rows of horseshoe-shaped punctures, uniting towards apex.</p><p>Elytra: humeral callus poorly pronounced, sutural stria occupying medial and distal third. Elytral punctation as follows: uniformly covered by irregular longitudinal rows of mixed simple impressed small punctures and medium-sized horseshoe-shaped punctures opening backwards, larger on sides and apical third. Interpunctural distance subequal to puncturelength.</p><p>Aedeagus: basal piece about three times as long as parameres. Parameres slightly asymmetrical, internal sac distally with some irregular weak sclerotisations (<xref ref-type="fig" rid="F12">Fig. 12A</xref>, <xref ref-type="fig" rid="F13">Fig. 13A–C</xref>).</p><p>Male genital segment: as in <xref ref-type="fig" rid="F11">Fig. 11D</xref>.</p><p>Bursal sclerites: slightly asymmetrical, as in <xref ref-type="fig" rid="F14">Fig. 14C</xref>.</p><fig id="F7" position="float" orientation="portrait"><label>Figure 7.</label><caption><p><italic><tp:taxon-name>Pterorthochaetes cribricollis</tp:taxon-name></italic> Gestro, 1899 <bold>A</bold> Extended specimen, dorsal view <bold>B</bold> enrolled specimen, ventral view <bold>C</bold> enrolled specimen, dorsal view <bold>D</bold> enrolled specimen, lateral view.</p></caption><graphic xmlns:xlink="http://www.w3.org/1999/xlink" xlink:href="ZooKeys-339-067-g007.jpg" position="float" orientation="portrait" xlink:type="simple"/></fig></tp:treatment-sec><tp:treatment-sec sec-type="Diagnosis"><title>Diagnosis.</title><p>Easily distinguished from all other Australian <!--PageBreak--><italic><tp:taxon-name>Pterorthochaetes</tp:taxon-name></italic> because of the combination of smaller size, the pattern of punctation of pronotum and elytra, which on pronotum is only made of short impressed transverse comma-shaped punctures, whereas all other Australian species have, at least partly, horse-shoe shaped punctures, often with a very small posterior openings, while on elytra is made of a much smaller punctation compared to <italic><tp:taxon-name>Pterorthochaetes danielsi</tp:taxon-name></italic> sp. n. and much denser compared to <italic><tp:taxon-name>Pterorthochaeres storeyi</tp:taxon-name></italic> sp. n. and <italic><tp:taxon-name>Pterorthochaetes simplex</tp:taxon-name></italic> Gestro, 1899.</p></tp:treatment-sec><tp:treatment-sec sec-type="Etymology"><title>Etymology.</title><p>From Latin <italic>cribratus</italic> (profusely perforated) and <italic>collis</italic> (pronotum), due to the dense and impressed punctation.</p></tp:treatment-sec><tp:treatment-sec sec-type="Distribution"><title>Distribution and habitat.</title><p>In Australia known from the lowland rainforests of Iron Range (Northern Queensland). This species occurs also in New Guinea (type locality: Papua New Guinea, Central Province, lower Kemp Welch River, Ighibirei).</p></tp:treatment-sec><tp:treatment-sec sec-type="Remaks"><title>Remaks.</title><p>identification was made by comparison with the holotype from New Guinea in Museo Civico di Storia Naturale “G. Doria”, Genova.</p></tp:treatment-sec><tp:treatment-sec><!--Section generated to contain objects referenced in tp:taxon-treatment.--><fig id="F6" position="float" orientation="portrait"><label>Figure 6.</label><caption><p>map of Queensland showing distribution of <italic><tp:taxon-name>Pterorthochaetes danielsi</tp:taxon-name></italic> sp. n., <italic><tp:taxon-name>Pterorthochaetes cribricollis</tp:taxon-name></italic> Gestro, 1899 and <italic><tp:taxon-name>Cyphopisthes yorkensis</tp:taxon-name></italic> sp. n. (black squares); <italic><tp:taxon-name>Pterorthochaetes storeyi</tp:taxon-name></italic> sp. n. (empty circles); <italic><tp:taxon-name>Cyphopisthes descarpentriesi</tp:taxon-name></italic> Paulian, 1977 (black circles); <italic><tp:taxon-name>Cyphopishtes monteithi</tp:taxon-name></italic> sp. n. (black rhombuses); <italic><tp:taxon-name>Cyphopisthes</tp:taxon-name></italic> cf. <italic>monteithi</italic> (black rhombuses with asterisk).</p></caption><graphic xmlns:xlink="http://www.w3.org/1999/xlink" xlink:href="ZooKeys-339-067-g006.jpg" position="float" orientation="portrait" xlink:type="simple"/></fig><fig id="F11" position="float" orientation="portrait"><label>Figure 11.</label><caption><p>Genital segments of: <bold>A</bold> <italic><tp:taxon-name>Pterorthochaetes storeyi</tp:taxon-name></italic> sp. n. <bold>B</bold> <italic><tp:taxon-name>Pterorthochaetes danielsi</tp:taxon-name></italic> sp. n. <bold>C</bold> <italic><tp:taxon-name>Cyphopisthes monteithi</tp:taxon-name></italic> sp. n. <bold>D</bold> <italic><tp:taxon-name>Pterorthochaetes cribricollis</tp:taxon-name></italic> Gestro, 1899. Scale bar: 0,25 mm.</p></caption><graphic xmlns:xlink="http://www.w3.org/1999/xlink" xlink:href="ZooKeys-339-067-g011.jpg" position="float" orientation="portrait" xlink:type="simple"/></fig><fig id="F12" position="float" orientation="portrait"><label>Figure 12.</label><caption><p>Internal sac of A <italic><tp:taxon-name>Pterorthochaetes cribricollis</tp:taxon-name></italic> Gestro, 1899 (distal portion only) <bold>B</bold> <italic><tp:taxon-name>Pterorthochaetes storeyi</tp:taxon-name></italic> sp. n. <bold>C</bold> <italic><tp:taxon-name>Pterorthochaetes danielsi</tp:taxon-name></italic> sp. n. (ML= median lobe). Scale bar: 0,5 mm.</p></caption><graphic xmlns:xlink="http://www.w3.org/1999/xlink" xlink:href="ZooKeys-339-067-g012.jpg" position="float" orientation="portrait" xlink:type="simple"/></fig><fig id="F13" position="float" orientation="portrait"><label>Figure 13.</label><caption><p>Aedeagus of: <italic><tp:taxon-name>Pterorthochaetes cribricollis</tp:taxon-name></italic> Gestro, 1899 <bold>A</bold> (aedeagus in lateral view) <bold>B</bold> (left paramere in lateral view) <bold>C</bold> (parameres in dorsal view); <italic><tp:taxon-name>Pterorthochaetes danielsi</tp:taxon-name></italic> sp. n. <bold>D</bold> (right paramere in lateral view) <bold>E</bold> (parameres in dorsal view) <bold>F</bold> (left paramere in lateral view); <italic><tp:taxon-name>Pterorthochaetes storeyi</tp:taxon-name></italic> sp. n. <bold>G</bold> (left paramere in lateral view) <bold>H</bold> (right paramere in lateral view) <bold>I</bold> (parameres in dorsal view). Scale bar: 0,5 mm.</p></caption><graphic xmlns:xlink="http://www.w3.org/1999/xlink" xlink:href="ZooKeys-339-067-g013.jpg" position="float" orientation="portrait" xlink:type="simple"/></fig><fig id="F14" position="float" orientation="portrait"><label>Figure 14.</label><caption><p>Bursal sclerites of: <bold>A</bold> <italic><tp:taxon-name>Pterorthochaetes storeyi</tp:taxon-name></italic> sp. n. <bold>B</bold> <italic><tp:taxon-name>Pterorthochaetes simplex</tp:taxon-name></italic> Gestro, 1899 <bold>C</bold> <italic><tp:taxon-name>Pterorthochaetes cribricollis</tp:taxon-name></italic> Gestro, 1899 <bold>D</bold> <italic><tp:taxon-name>Pterorthochaetes danielsi</tp:taxon-name></italic> n.sp. <bold>E</bold> <italic><tp:taxon-name>Pterorthochaetes storeyi</tp:taxon-name></italic> sp. n. <bold>F</bold> <italic><tp:taxon-name>Pterorthochaeres storeyi</tp:taxon-name></italic> sp. n.. Scale bar: 0,2 mm.</p></caption><graphic xmlns:xlink="http://www.w3.org/1999/xlink" xlink:href="ZooKeys-339-067-g014.jpg" position="float" orientation="portrait" xlink:type="simple"/></fig></tp:treatment-sec><ref-list><ref id="B19"><mixed-citation xmlns:xlink="http://www.w3.org/1999/xlink" xlink:type="simple"><person-group><name name-style="western"><surname>Paulian</surname><given-names>R</given-names></name></person-group> (<year>1978</year>) <article-title>Révision des Ceratocanthidae [Col. Scarabaeoidea] II - Les espèces orientales et australiennes.</article-title><source>Annales de la Societé Entomologique de France (N.S.)</source><volume>14</volume>: <fpage>479</fpage>-<lpage>514</lpage>.</mixed-citation></ref><ref id="B7"><mixed-citation xmlns:xlink="http://www.w3.org/1999/xlink" xlink:type="simple"><person-group><name name-style="western"><surname>Cassis</surname><given-names>G</given-names></name><name name-style="western"><surname>Weir</surname><given-names>TA</given-names></name></person-group> (<year>1992</year>) <article-title>Ceratocanthidae.</article-title> In: <person-group><name name-style="western"><surname>Houston</surname><given-names>WWK</given-names></name></person-group> (<role>Ed</role>) <issue-title>Zoological catalogue of Australia. Coleoptera: Scarabaeoidea.</issue-title><source>Canberra, AGPS</source> Vol. <volume>9</volume>, XII+ <fpage>65</fpage>–<lpage>66</lpage>.</mixed-citation></ref><ref id="B17"><mixed-citation xmlns:xlink="http://www.w3.org/1999/xlink" xlink:type="simple"><person-group><name name-style="western"><surname>Ocampo</surname><given-names>FC</given-names></name><name name-style="western"><surname>Ballerio</surname><given-names>A</given-names></name></person-group> (<year>2006</year>) <article-title>Phylogenetic analysis of the scarab family Hybosoridae and monographic revision of the New World subfamily Anaidinae (Coleoptera: Scarabaeoidea). 4. Catalog of the subfamilies Anaidinae, Ceratocanthinae, Hybosorinae, Liparochrinae, and Pachyplectrinae (Scarabaeoidea: Hybosoridae).</article-title><source>Bulletin of the University of Nebraska State Museum</source><volume>19</volume>: <fpage>178</fpage>-<lpage>209</lpage>.</mixed-citation></ref></ref-list></tp:taxon-treatment>
