# Supplementary material for: Revision of the Australian Ceratocanthinae (Coleoptera, Scarabaeoidea, Hybosoridae)
Source: Zookeys. 2013 Oct 3;(339):67–91. doi: 10.3897/zookeys.339.6033 (PMC3800829; doi:10.3897/zookeys.339.6033)
Supplement: XML Treatment for Pterorthochaetes danielsi [file zookeys.339.6033-treatment5.xml]

<!DOCTYPE tp:taxon-treatment
  PUBLIC "-//TaxonX//DTD Taxonomic Treatment Publishing DTD v0 20100105//EN" "tax-treatment-NSO.dtd">
<tp:taxon-treatment xmlns:tp="http://www.plazi.org/taxpub"><tp:treatment-meta><mixed-citation publication-type="journal"><person-group><name><surname>Ballerio</surname><given-names>Alberto</given-names></name></person-group><article-title>Revision of the Australian Ceratocanthinae (Coleoptera, Scarabaeoidea, Hybosoridae)</article-title><source>Zookeys</source><day>3</day><month>10</month><year>2013</year><volume>2013</volume><issue>339</issue><fpage>67</fpage><lpage>91</lpage><pub-id pub-id-type="doi">10.3897/zookeys.339.6033</pub-id></mixed-citation></tp:treatment-meta><tp:nomenclature><tp:taxon-name>
                            <tp:taxon-name-part taxon-name-part-type="genus">Pterorthochaetes</tp:taxon-name-part>
                            <tp:taxon-name-part taxon-name-part-type="species">danielsi</tp:taxon-name-part>
                            <object-id xmlns:xlink="http://www.w3.org/1999/xlink" xlink:type="simple">http://zoobank.org/D3EAF3F7-6DE8-4093-9ABB-8E8D9F69327D</object-id>
                            <object-id xmlns:xlink="http://www.w3.org/1999/xlink" xlink:type="simple">http://species-id.net/wiki/Pterorthochaetes_danielsi</object-id>
                        </tp:taxon-name><tp:taxon-status xmlns:xlink="http://www.w3.org/1999/xlink" xlink:type="simple">sp. n.</tp:taxon-status><xref ref-type="fig" rid="F6">Figs 6</xref><xref ref-type="fig" rid="F8">, 8A–D</xref><xref ref-type="fig" rid="F11">, 11B</xref><xref ref-type="fig" rid="F12">, 12C</xref><xref ref-type="fig" rid="F13">, 13D–F</xref><xref ref-type="fig" rid="F14">, 14D</xref></tp:nomenclature><tp:treatment-sec sec-type="Type locality"><title>Type locality.</title><p>West Claudie River, Iron Range, Queensland, Australia.</p></tp:treatment-sec><tp:treatment-sec sec-type="Type material"><title>Type material.</title><p>Holotype, male (QM, accession number: T189544): Australia: Queensland: NE: West Claudie R., Iron Range, 3 Dec. 1985, G. Monteith / QM Berlesate no. 690 <named-content xmlns:xlink="http://www.w3.org/1999/xlink" content-type="dwc:verbatimCoordinates" xlink:type="simple">12.45S, 143.14E</named-content> Rainanteriorst 50m Stick brushing. [extended specimen, glued on a card, dissected, genitalia mounted in DMHF resin on a separate card, same pin]. Allotype: 1 female [dissected], Iron Range, Cape York Pen., N. Qld. 28 Apr.–5 May 1968. G. Monteith (QM, accession number: T189548). Paratypes [all dissected]: 1 male, same data as holotype (ABCB); 1 male, West Claudie R., Iron Range, N. Qld., 3–10 Dec. 1985, G. Monteith &amp; D. Cook, Pyrethrum knockdown/RF (QM, accession number: T189551); 1 male, Iron Range, Cape York Pen., N. Qld. 5–10 May 1968. G. Monteith (MNHN); 2 males, Iron Range, Cape York Pen., N. Qld. 28 Apr.–5 May 1968. G. Monteith (QM, accession numbers: T189555 and T189556); 1 female, QLD:<named-content xmlns:xlink="http://www.w3.org/1999/xlink" content-type="dwc:verbatimCoordinates" xlink:type="simple">12.714°S, 143.287°E</named-content>, East Claudie River, 15 m, 9 Dec 2010 34778, G. Monteith, Bark spray (QM, accession number: T189773).</p></tp:treatment-sec><tp:treatment-sec sec-type="Description"><title>Description.</title><p>HL = 0.75 mm; HW = 1.60 mm; PL = 1.75 mm; PW = 2.55 mm; EL = 3.00 mm; EW = 2.60 mm. Overall morphology as in generic description. Dark brown, shiny, setation yellowish, sternum, tarsi and antennae reddish-brown.</p><p>Head: completely and uniformly covered by impressed coarse horseshoe-shaped punctures, anastomosing on disc. Anterior portion of clypeus with irregular transverse anastomosing lines. Interocular distance about 11 times maximum width of dorsal ocular area.</p><p>Pronotum: margins completely bordered, lateral margins with a row of erect thick yellowish simple setae, about as long as the distance between them. Pronotal setation made of thick medium sized clavate yellowish setae, punctation as follows: disc cov<!--PageBreak-->ered by impressed transverse small horseshoe-shaped punctures, with posterior openings and containing a small fine setigerous pore, sides of disc with a few large ocellate punctures and sides of pronotum with larger horseshoe-shaped punctures with opening laterad. Anterior angles having six longitudinal irregular lines. Distance between punctures distinctly less than their diameter.</p><p>Scutellum: basally with two longitudinal irregular rows of horseshoe-shaped punctures, uniting towards apex.</p><p>Elytra: humeral callus poorly pronounced, sutural stria occupying the medial and distal third. Elytral punctation as follows: uniformly covered by large horseshoe-shaped punctures, some punctures becoming ocellate at apical third and at sides of elytra. Each horseshoe-shaped and ocellate puncture enclosing a small fine simple puncture bearing a clavate yellowish seta. Interpunctural distance on elytra distinctly less than puncture diameter.</p><p>Aedeagus: basal piece about twice length of parameres. Parameres slightly asymmetrical, internal sac distally with some irregular weak sclerotisations (<xref ref-type="fig" rid="F13">Fig. 13D–F</xref>, <xref ref-type="fig" rid="F12">Fig. 12C</xref>).</p><p>Male genital segment: as in <xref ref-type="fig" rid="F11">Fig. 11B</xref>.</p><p>Bursal sclerites: slightly asymmetrical, as in <xref ref-type="fig" rid="F14">Fig. 14D</xref>, subject to some variability.</p><fig id="F8" position="float" orientation="portrait"><label>Figure 8.</label><caption><p><italic><tp:taxon-name>Pterorthochaetes danielsi</tp:taxon-name></italic> sp. n. <bold>A</bold> Extended Holotype dorsal view <bold>B</bold> enrolled Paratype, ventral view <bold>C</bold> enrolled Paratype, dorsal view <bold>D</bold> enrolled Paratype, lateral view.</p></caption><graphic xmlns:xlink="http://www.w3.org/1999/xlink" xlink:href="ZooKeys-339-067-g008.jpg" position="float" orientation="portrait" xlink:type="simple"/></fig></tp:treatment-sec><tp:treatment-sec sec-type="Diagnosis"><title>Diagnosis.</title><p>Very close to the New Guinean <!--PageBreak--><italic><tp:taxon-name>Pterorthochaetes brevis</tp:taxon-name></italic> (Sharp, 1875), from which differs mainly by the punctation of pronotal disc, which in <italic><tp:taxon-name>Pterorthochaetes brevis</tp:taxon-name></italic> is sparser and of elytra, which in <italic><tp:taxon-name>Pterorthochaetes brevis</tp:taxon-name></italic> is shallower and sparser. Among the other Australian species it can be easily distinguished by having the elytral punctation in the form of dense, large horseshoe-shaped punctures, almost without isolated simple punctures. The shape of the bursal sclerites, while very similar to those of <italic><tp:taxon-name>Pterorthochaetes brevis</tp:taxon-name></italic>, is unique within the Australian <italic><tp:taxon-name>Pterorthochaetes</tp:taxon-name></italic>.</p></tp:treatment-sec><tp:treatment-sec sec-type="Etymology"><title>Etymology.</title><p>Noun in the genitive case. Dedicated to Gregory Daniels, former collections manager at University of Queensland Insect Collection, Brisbane.</p></tp:treatment-sec><tp:treatment-sec sec-type="Distribution"><title>Distribution and habitat.</title><p>Known from the Cape York Peninsula only (Northern Queensland), where it occurs in the lowland rainforests of Iron Range.</p></tp:treatment-sec><tp:treatment-sec><!--Section generated to contain objects referenced in tp:taxon-treatment.--><fig id="F6" position="float" orientation="portrait"><label>Figure 6.</label><caption><p>map of Queensland showing distribution of <italic><tp:taxon-name>Pterorthochaetes danielsi</tp:taxon-name></italic> sp. n., <italic><tp:taxon-name>Pterorthochaetes cribricollis</tp:taxon-name></italic> Gestro, 1899 and <italic><tp:taxon-name>Cyphopisthes yorkensis</tp:taxon-name></italic> sp. n. (black squares); <italic><tp:taxon-name>Pterorthochaetes storeyi</tp:taxon-name></italic> sp. n. (empty circles); <italic><tp:taxon-name>Cyphopisthes descarpentriesi</tp:taxon-name></italic> Paulian, 1977 (black circles); <italic><tp:taxon-name>Cyphopishtes monteithi</tp:taxon-name></italic> sp. n. (black rhombuses); <italic><tp:taxon-name>Cyphopisthes</tp:taxon-name></italic> cf. <italic>monteithi</italic> (black rhombuses with asterisk).</p></caption><graphic xmlns:xlink="http://www.w3.org/1999/xlink" xlink:href="ZooKeys-339-067-g006.jpg" position="float" orientation="portrait" xlink:type="simple"/></fig><fig id="F11" position="float" orientation="portrait"><label>Figure 11.</label><caption><p>Genital segments of: <bold>A</bold> <italic><tp:taxon-name>Pterorthochaetes storeyi</tp:taxon-name></italic> sp. n. <bold>B</bold> <italic><tp:taxon-name>Pterorthochaetes danielsi</tp:taxon-name></italic> sp. n. <bold>C</bold> <italic><tp:taxon-name>Cyphopisthes monteithi</tp:taxon-name></italic> sp. n. <bold>D</bold> <italic><tp:taxon-name>Pterorthochaetes cribricollis</tp:taxon-name></italic> Gestro, 1899. Scale bar: 0,25 mm.</p></caption><graphic xmlns:xlink="http://www.w3.org/1999/xlink" xlink:href="ZooKeys-339-067-g011.jpg" position="float" orientation="portrait" xlink:type="simple"/></fig><fig id="F12" position="float" orientation="portrait"><label>Figure 12.</label><caption><p>Internal sac of A <italic><tp:taxon-name>Pterorthochaetes cribricollis</tp:taxon-name></italic> Gestro, 1899 (distal portion only) <bold>B</bold> <italic><tp:taxon-name>Pterorthochaetes storeyi</tp:taxon-name></italic> sp. n. <bold>C</bold> <italic><tp:taxon-name>Pterorthochaetes danielsi</tp:taxon-name></italic> sp. n. (ML= median lobe). Scale bar: 0,5 mm.</p></caption><graphic xmlns:xlink="http://www.w3.org/1999/xlink" xlink:href="ZooKeys-339-067-g012.jpg" position="float" orientation="portrait" xlink:type="simple"/></fig><fig id="F13" position="float" orientation="portrait"><label>Figure 13.</label><caption><p>Aedeagus of: <italic><tp:taxon-name>Pterorthochaetes cribricollis</tp:taxon-name></italic> Gestro, 1899 <bold>A</bold> (aedeagus in lateral view) <bold>B</bold> (left paramere in lateral view) <bold>C</bold> (parameres in dorsal view); <italic><tp:taxon-name>Pterorthochaetes danielsi</tp:taxon-name></italic> sp. n. <bold>D</bold> (right paramere in lateral view) <bold>E</bold> (parameres in dorsal view) <bold>F</bold> (left paramere in lateral view); <italic><tp:taxon-name>Pterorthochaetes storeyi</tp:taxon-name></italic> sp. n. <bold>G</bold> (left paramere in lateral view) <bold>H</bold> (right paramere in lateral view) <bold>I</bold> (parameres in dorsal view). Scale bar: 0,5 mm.</p></caption><graphic xmlns:xlink="http://www.w3.org/1999/xlink" xlink:href="ZooKeys-339-067-g013.jpg" position="float" orientation="portrait" xlink:type="simple"/></fig><fig id="F14" position="float" orientation="portrait"><label>Figure 14.</label><caption><p>Bursal sclerites of: <bold>A</bold> <italic><tp:taxon-name>Pterorthochaetes storeyi</tp:taxon-name></italic> sp. n. <bold>B</bold> <italic><tp:taxon-name>Pterorthochaetes simplex</tp:taxon-name></italic> Gestro, 1899 <bold>C</bold> <italic><tp:taxon-name>Pterorthochaetes cribricollis</tp:taxon-name></italic> Gestro, 1899 <bold>D</bold> <italic><tp:taxon-name>Pterorthochaetes danielsi</tp:taxon-name></italic> n.sp. <bold>E</bold> <italic><tp:taxon-name>Pterorthochaetes storeyi</tp:taxon-name></italic> sp. n. <bold>F</bold> <italic><tp:taxon-name>Pterorthochaeres storeyi</tp:taxon-name></italic> sp. n.. Scale bar: 0,2 mm.</p></caption><graphic xmlns:xlink="http://www.w3.org/1999/xlink" xlink:href="ZooKeys-339-067-g014.jpg" position="float" orientation="portrait" xlink:type="simple"/></fig></tp:treatment-sec></tp:taxon-treatment>
