# Supplementary material for: Revision of the Australian Ceratocanthinae (Coleoptera, Scarabaeoidea, Hybosoridae)
Source: Zookeys. 2013 Oct 3;(339):67–91. doi: 10.3897/zookeys.339.6033 (PMC3800829; doi:10.3897/zookeys.339.6033)
Supplement: XML Treatment for Pterorthochaetes simplex [file zookeys.339.6033-treatment6.xml]

<!DOCTYPE tp:taxon-treatment
  PUBLIC "-//TaxonX//DTD Taxonomic Treatment Publishing DTD v0 20100105//EN" "tax-treatment-NSO.dtd">
<tp:taxon-treatment xmlns:tp="http://www.plazi.org/taxpub"><tp:treatment-meta><mixed-citation publication-type="journal"><person-group><name><surname>Ballerio</surname><given-names>Alberto</given-names></name></person-group><article-title>Revision of the Australian Ceratocanthinae (Coleoptera, Scarabaeoidea, Hybosoridae)</article-title><source>Zookeys</source><day>3</day><month>10</month><year>2013</year><volume>2013</volume><issue>339</issue><fpage>67</fpage><lpage>91</lpage><pub-id pub-id-type="doi">10.3897/zookeys.339.6033</pub-id></mixed-citation></tp:treatment-meta><tp:nomenclature><tp:taxon-name>
                            <tp:taxon-name-part taxon-name-part-type="genus">Pterorthochaetes</tp:taxon-name-part>
                            <tp:taxon-name-part taxon-name-part-type="species">simplex</tp:taxon-name-part>
                            <object-id xmlns:xlink="http://www.w3.org/1999/xlink" xlink:type="simple">http://species-id.net/wiki/Pterorthochaetes_simplex</object-id>
                        </tp:taxon-name><tp:taxon-authority>Gestro, 1899</tp:taxon-authority><xref ref-type="fig" rid="F6">Figs 6</xref><xref ref-type="fig" rid="F9">, 9A–B</xref><xref ref-type="fig" rid="F14">, 14B</xref><tp:nomenclature-citation-list><tp:nomenclature-citation><tp:taxon-name>Pterorthochaetes simplex</tp:taxon-name><comment> : Gestro, 1899: 36 (description, distribution, key); <xref ref-type="bibr" rid="B19">Paulian 1978</xref> (key, distribution); <xref ref-type="bibr" rid="B7">Cassis and Weir 1992</xref> (catalogue); <xref ref-type="bibr" rid="B17">Ocampo and Ballerio 2006</xref> (checklist)</comment></tp:nomenclature-citation></tp:nomenclature-citation-list></tp:nomenclature><tp:treatment-sec sec-type="Material examined"><title>Material examined.</title><p>Holotype, female (MNHN): Australie, Queensland / Typus / dr. Gestro vidit / holotype / <italic><tp:taxon-name>Pterorthochaetes simplex</tp:taxon-name></italic>, Typus ! Gestro. [extended, glued on a card, in good condition, dissected by the present author with bursal sclerites mounted in DMHF resin on a separate card under the specimen].</p></tp:treatment-sec><tp:treatment-sec sec-type="Description"><title>Description.</title><p>Size: HL = 0.70 mm; HW = 1.30 mm; PL = 1.36 mm; PW = 2.30 mm; EL = 2.36 mm; EW = 2.00 mm. Overall morphology as in generic description. Dark brown, shiny, setation yellowish, sternum, tarsi and antennae reddish-brown.</p><p>Head: completely and uniformly covered by comma-shaped punctures, anastomosing on disc. Anterior portion of clypeus with three irregular transverse anastomosing lines. Interocular distance about 13 times the maximum width of dorsal ocular area.</p><p>Pronotum: margins completely bordered, lateral margins with a row of erect thick yellowish simple setae. Pronotal setation made of fine short simple yellowish setae, punctation as follows: disc covered by shallow sparse ocellate punctures, containing a small fine setigerous pore, sides with sparse shallow ocellate punctures larger than on disc mixed with a few large horseshoe-shaped punctures with small posterior openings. Anterior angles having six longitudinal irregular lines. Distance between punctures distinctly less than their diameter.</p><p>Scutellum: basally with two longitudinal irregular rows of horseshoe-shaped punctures, uniting towards apex.</p><p>Elytra: humeral callus poorly pronounced, sutural stria occupying medial and distal third. Elytral punctation as follows: uniformly covered by large shallow sparse horseshoe-shaped punctures mixed with very fine simple punctures, interpunctural distance being equal to their diameter.</p><p>Bursal sclerites: slightly asymmetrical, as in <xref ref-type="fig" rid="F14">Fig. 14B</xref>.</p><!--PageBreak--><p>Male unknown.</p><fig id="F9" position="float" orientation="portrait"><label>Figure 9.</label><caption><p><italic><tp:taxon-name>Pterorthochaetes simplex</tp:taxon-name></italic> Gestro, 1899 <bold>A</bold> Extended Holotype, dorsal view <bold>B</bold> extended Holotype lateral view.</p></caption><graphic xmlns:xlink="http://www.w3.org/1999/xlink" xlink:href="ZooKeys-339-067-g009.jpg" position="float" orientation="portrait" xlink:type="simple"/></fig></tp:treatment-sec><tp:treatment-sec sec-type="Diagnosis"><title>Diagnosis.</title><p>Due to the large, shallow sparse punctation this species can be easily identified among all other Australian <italic><tp:taxon-name>Pterorthochaetes</tp:taxon-name></italic>. In particular the pronotal punctation is unique, being shallow, large and almost ocellate, while the elytral punctation is sparser than in <italic><tp:taxon-name>Pterorthochaetes danielsi</tp:taxon-name></italic> sp. n. and larger and shallower than in <italic><tp:taxon-name>Pterorthochaeres storeyi</tp:taxon-name></italic> sp. n.. The shape of the bursal sclerites is also very distinctive.</p></tp:treatment-sec><tp:treatment-sec sec-type="Etymology"><title>Etymology.</title><p>Latin <italic>simplex</italic> (simple), probably due to the punctation of dorsum, shallower and sparser than in most other <italic><tp:taxon-name>Pterorthochaetes</tp:taxon-name></italic>.</p></tp:treatment-sec><tp:treatment-sec sec-type="Distribution"><title>Distribution and habitat.</title><p>Unknown. The holotype bears a generic label indicating “Queensland”. <xref ref-type="bibr" rid="B18">Paulian (1977)</xref> cites further specimens from Queensland in the museums of Canberra and Brisbane, but I was unable to locate specimens belonging to this species in the aforementioned museums. All the specimens bearing an identification label as <italic><tp:taxon-name>Pterorthochaetes simplex</tp:taxon-name></italic> by Paulian belonged to the two new species herein described or, in the case of the specimen from New Guinea listed by Paulian, to a further new species not occurring in Australia. I was unable to locate the two specimens from “Churchill Creek (<named-content xmlns:xlink="http://www.w3.org/1999/xlink" content-type="dwc:verbatimCoordinates" xlink:type="simple">16.34°S, 145.19°E</named-content>)” and “Mt Lewis road, via Julatten”, both localities, however, fall within the range of <italic><tp:taxon-name>Pterorthochaeres storeyi</tp:taxon-name></italic> sp. n. The records of <italic><tp:taxon-name>Pterorthochaetes simplex</tp:taxon-name></italic> from Daintree by <xref ref-type="bibr" rid="B13">Grove (2000)</xref> actually refer to <italic><tp:taxon-name>Pterorthochaeres storeyi</tp:taxon-name></italic> sp. n. (see below).</p></tp:treatment-sec><tp:treatment-sec sec-type="Remarks"><title>Remarks.</title><p>As correctly stated in <xref ref-type="bibr" rid="B18">Paulian (1977)</xref> the holotype is kept in Paris (ex coll. Oberthür) and not in Genoa, as mistakenly reported in <xref ref-type="bibr" rid="B19">Paulian (1978)</xref>.</p><!--PageBreak--></tp:treatment-sec><tp:treatment-sec><!--Section generated to contain objects referenced in tp:taxon-treatment.--><fig id="F6" position="float" orientation="portrait"><label>Figure 6.</label><caption><p>map of Queensland showing distribution of <italic><tp:taxon-name>Pterorthochaetes danielsi</tp:taxon-name></italic> sp. n., <italic><tp:taxon-name>Pterorthochaetes cribricollis</tp:taxon-name></italic> Gestro, 1899 and <italic><tp:taxon-name>Cyphopisthes yorkensis</tp:taxon-name></italic> sp. n. (black squares); <italic><tp:taxon-name>Pterorthochaetes storeyi</tp:taxon-name></italic> sp. n. (empty circles); <italic><tp:taxon-name>Cyphopisthes descarpentriesi</tp:taxon-name></italic> Paulian, 1977 (black circles); <italic><tp:taxon-name>Cyphopishtes monteithi</tp:taxon-name></italic> sp. n. (black rhombuses); <italic><tp:taxon-name>Cyphopisthes</tp:taxon-name></italic> cf. <italic>monteithi</italic> (black rhombuses with asterisk).</p></caption><graphic xmlns:xlink="http://www.w3.org/1999/xlink" xlink:href="ZooKeys-339-067-g006.jpg" position="float" orientation="portrait" xlink:type="simple"/></fig><fig id="F14" position="float" orientation="portrait"><label>Figure 14.</label><caption><p>Bursal sclerites of: <bold>A</bold> <italic><tp:taxon-name>Pterorthochaetes storeyi</tp:taxon-name></italic> sp. n. <bold>B</bold> <italic><tp:taxon-name>Pterorthochaetes simplex</tp:taxon-name></italic> Gestro, 1899 <bold>C</bold> <italic><tp:taxon-name>Pterorthochaetes cribricollis</tp:taxon-name></italic> Gestro, 1899 <bold>D</bold> <italic><tp:taxon-name>Pterorthochaetes danielsi</tp:taxon-name></italic> n.sp. <bold>E</bold> <italic><tp:taxon-name>Pterorthochaetes storeyi</tp:taxon-name></italic> sp. n. <bold>F</bold> <italic><tp:taxon-name>Pterorthochaeres storeyi</tp:taxon-name></italic> sp. n.. Scale bar: 0,2 mm.</p></caption><graphic xmlns:xlink="http://www.w3.org/1999/xlink" xlink:href="ZooKeys-339-067-g014.jpg" position="float" orientation="portrait" xlink:type="simple"/></fig></tp:treatment-sec><ref-list><ref id="B19"><mixed-citation xmlns:xlink="http://www.w3.org/1999/xlink" xlink:type="simple"><person-group><name name-style="western"><surname>Paulian</surname><given-names>R</given-names></name></person-group> (<year>1978</year>) <article-title>Révision des Ceratocanthidae [Col. Scarabaeoidea] II - Les espèces orientales et australiennes.</article-title><source>Annales de la Societé Entomologique de France (N.S.)</source><volume>14</volume>: <fpage>479</fpage>-<lpage>514</lpage>.</mixed-citation></ref><ref id="B7"><mixed-citation xmlns:xlink="http://www.w3.org/1999/xlink" xlink:type="simple"><person-group><name name-style="western"><surname>Cassis</surname><given-names>G</given-names></name><name name-style="western"><surname>Weir</surname><given-names>TA</given-names></name></person-group> (<year>1992</year>) <article-title>Ceratocanthidae.</article-title> In: <person-group><name name-style="western"><surname>Houston</surname><given-names>WWK</given-names></name></person-group> (<role>Ed</role>) <issue-title>Zoological catalogue of Australia. Coleoptera: Scarabaeoidea.</issue-title><source>Canberra, AGPS</source> Vol. <volume>9</volume>, XII+ <fpage>65</fpage>–<lpage>66</lpage>.</mixed-citation></ref><ref id="B17"><mixed-citation xmlns:xlink="http://www.w3.org/1999/xlink" xlink:type="simple"><person-group><name name-style="western"><surname>Ocampo</surname><given-names>FC</given-names></name><name name-style="western"><surname>Ballerio</surname><given-names>A</given-names></name></person-group> (<year>2006</year>) <article-title>Phylogenetic analysis of the scarab family Hybosoridae and monographic revision of the New World subfamily Anaidinae (Coleoptera: Scarabaeoidea). 4. Catalog of the subfamilies Anaidinae, Ceratocanthinae, Hybosorinae, Liparochrinae, and Pachyplectrinae (Scarabaeoidea: Hybosoridae).</article-title><source>Bulletin of the University of Nebraska State Museum</source><volume>19</volume>: <fpage>178</fpage>-<lpage>209</lpage>.</mixed-citation></ref><ref id="B18"><mixed-citation xmlns:xlink="http://www.w3.org/1999/xlink" xlink:type="simple"><person-group><name name-style="western"><surname>Paulian</surname><given-names>R</given-names></name></person-group> (<year>1977</year>) <article-title>The Australian Ceratocanthidae (Coleoptera: Scarabaeoidea).</article-title><source>Journal of the Australian Entomological Society</source><volume>16</volume>: <fpage>261</fpage>-<lpage>265</lpage>. doi: <ext-link ext-link-type="uri" xlink:href="http://dx.doi.org/10.1111/j.1440-6055.1977.tb00099.x" xlink:type="simple">10.1111/j.1440-6055.1977.tb00099.x</ext-link></mixed-citation></ref><ref id="B13"><mixed-citation xmlns:xlink="http://www.w3.org/1999/xlink" xlink:type="simple"><person-group><name name-style="western"><surname>Grove</surname><given-names>SJ</given-names></name></person-group> (<year>2000</year>) <article-title>Impacts of forest management on saproxylic beetles in the Australian lowland tropics and the development of appropriate indicators of sustainable forest management.</article-title><comment>Thesis.</comment><publisher-name>James Cook University</publisher-name>, <lpage>378</lpage> pp.</mixed-citation></ref></ref-list></tp:taxon-treatment>
