# Supplementary material for: Revision of the Australian Ceratocanthinae (Coleoptera, Scarabaeoidea, Hybosoridae)
Source: Zookeys. 2013 Oct 3;(339):67–91. doi: 10.3897/zookeys.339.6033 (PMC3800829; doi:10.3897/zookeys.339.6033)
Supplement: XML Treatment for Pterorthochaetes storeyi [file zookeys.339.6033-treatment7.xml]

<!DOCTYPE tp:taxon-treatment
  PUBLIC "-//TaxonX//DTD Taxonomic Treatment Publishing DTD v0 20100105//EN" "tax-treatment-NSO.dtd">
<tp:taxon-treatment xmlns:tp="http://www.plazi.org/taxpub"><tp:treatment-meta><mixed-citation publication-type="journal"><person-group><name><surname>Ballerio</surname><given-names>Alberto</given-names></name></person-group><article-title>Revision of the Australian Ceratocanthinae (Coleoptera, Scarabaeoidea, Hybosoridae)</article-title><source>Zookeys</source><day>3</day><month>10</month><year>2013</year><volume>2013</volume><issue>339</issue><fpage>67</fpage><lpage>91</lpage><pub-id pub-id-type="doi">10.3897/zookeys.339.6033</pub-id></mixed-citation></tp:treatment-meta><tp:nomenclature><tp:taxon-name>
                            <tp:taxon-name-part taxon-name-part-type="genus">Pterorthochaetes</tp:taxon-name-part>
                            <tp:taxon-name-part taxon-name-part-type="species">storeyi</tp:taxon-name-part>
                            <object-id xmlns:xlink="http://www.w3.org/1999/xlink" xlink:type="simple">http://zoobank.org/D5822479-72B5-409C-A567-D9432241C361</object-id>
                            <object-id xmlns:xlink="http://www.w3.org/1999/xlink" xlink:type="simple">http://species-id.net/wiki/Pterorthochaetes_storeyi</object-id>
                        </tp:taxon-name><tp:taxon-status xmlns:xlink="http://www.w3.org/1999/xlink" xlink:type="simple">sp. n.</tp:taxon-status><xref ref-type="fig" rid="F6">Fig. 6</xref><xref ref-type="fig" rid="F10">, 10A–D</xref><xref ref-type="fig" rid="F11">, 11A</xref><xref ref-type="fig" rid="F12">, 12B</xref><xref ref-type="fig" rid="F13">, 13G, H, I</xref><xref ref-type="fig" rid="F13">, 13A, E, F</xref></tp:nomenclature><tp:treatment-sec sec-type="Type locality"><title>Type locality.</title><p>Thompson Creek, Daintree, Queensland, Australia.</p></tp:treatment-sec><tp:treatment-sec sec-type="Type material"><title>Type material.</title><p>Holotype, male (QM, registration number QMT93436): Daintree, NE Queensland: Thompson Creek, <named-content xmlns:xlink="http://www.w3.org/1999/xlink" content-type="dwc:verbatimCoordinates" xlink:type="simple">16°06.31S, 145°26.25E</named-content>, 140 m, Trunk FIT #16, 09/11/98-19/12/98, leg. Simon Grove. [extended specimen, glued on a card, dissected, genitalia mounted in DMHF resin on a separate card, same pin]. Allotype: 1 female [dissected], 1 female, Daintree, NE QLD: Thompson Creek, <named-content xmlns:xlink="http://www.w3.org/1999/xlink" content-type="dwc:verbatimCoordinates" xlink:type="simple">16°06.31S, 145°26.25E</named-content>, 140 m, Trunk FIT #24, 19/12/98–26/01/99, leg. Simon Grove (QPIM). Paratypes [6 males and 5 females dissected]: 1 male, Daintree, NE QLD: Thompson Creek, <named-content xmlns:xlink="http://www.w3.org/1999/xlink" content-type="dwc:verbatimCoordinates" xlink:type="simple">16°06.31S, 145°26.25E</named-content>, 140 m, Trunk FIT #01, 09/11/98-19/12/98, leg. Simon Grove (ABCB); 1 female, Daintree, NE QLD: Thompson Creek, <named-content xmlns:xlink="http://www.w3.org/1999/xlink" content-type="dwc:verbatimCoordinates" xlink:type="simple">16°06.31S, 145°26.25E</named-content>, 140 m, Trunk FIT #9, 19/12/98–26/01/99, leg. Simon Grove (QPIM); 1 female, Daintree, NE QLD: Thompson Creek, <named-content xmlns:xlink="http://www.w3.org/1999/xlink" content-type="dwc:verbatimCoordinates" xlink:type="simple">16°06.31S, 145°26.25E</named-content>, 140 m, 04/02/99, Night hand colln. #E9, leg. Simon Grove (QPIM); 1 male, Australia, N. Qld., Tully Falls S. F. 730 m, 18 km SSW Ravenshoe, 18.I.1988, Storey &amp; Dickinson (QPIM); 1 male, Australia, N. Qld., Danbulla S. F., 1 km NE of Yungaburra, 13.II–6.III.1987, Storey &amp; De Faveri (QPIM); 1 male, Worgabel S. F. via Atherton, 26.XII.1988, R. I. Storey at light (QPIM); 1 male, NEQ: <named-content xmlns:xlink="http://www.w3.org/1999/xlink" content-type="dwc:verbatimCoordinates" xlink:type="simple">16.26S, 145.20E</named-content>, O’Donoghue’s Falls, 15–16 May 1995, 150 m, leg. Monteith, Ford &amp; Slaney (QM, accession number T189543); 1 female, Daintree, NE QLD: Thompson Creek, <named-content xmlns:xlink="http://www.w3.org/1999/xlink" content-type="dwc:verbatimCoordinates" xlink:type="simple">16°06.31S, 145°26.25E</named-content>, 140 m, Trunk FIT #14, 09/12/98-26/01/99, leg. Simon Grove (QM, accession number: T189774); 1 male, Daintree, NE QLD: Thompson Creek, <named-content xmlns:xlink="http://www.w3.org/1999/xlink" content-type="dwc:verbatimCoordinates" xlink:type="simple">16°06.31S, 145°26.25E</named-content>, 140 m, 05/02/99, Trunk Knockdown #24, leg. Simon Grove (QM, accession number: T189775); 1 male, Daintree, NE QLD: Thompson Creek, <named-content xmlns:xlink="http://www.w3.org/1999/xlink" content-type="dwc:verbatimCoordinates" xlink:type="simple">16°06.31S, 145°26.25E</named-content>, 140 m, Trunk FIT #8, 09/12/98–26/01/99, leg. Simon Grove (QM, accession number: T189776); 1 male, QLD: <named-content xmlns:xlink="http://www.w3.org/1999/xlink" content-type="dwc:verbatimCoordinates" xlink:type="simple">17.221°S, 145.761°E</named-content>, Goldsborough Rd. 12.5 km past bridge, 16–17 Sept 2010, G. Monteith RF Barkspray 34575 (QM, accession number: T189777); 1 female, QLD: <named-content xmlns:xlink="http://www.w3.org/1999/xlink" content-type="dwc:verbatimCoordinates" xlink:type="simple">16.202°S, 145.409°E</named-content>, Lync-Haven Daintree Area, 2 Dec 2012, F. Turco, rainforest, 35 m, barkspray on logs, 18742 (ABCB).</p></tp:treatment-sec><tp:treatment-sec sec-type="Description"><title>Description.</title><p>Size: HL = 0.70 mm; HW = 1.44 mm; PL = 1.50 mm; PW = 2.40 mm; EL = 2.66 mm; EW = 2.29 mm. Overall morphology as in generic description. Black, shiny, setation yellowish, sternum, tarsi and antennae reddish-brown.</p><p>Head: completely and uniformly covered by impressed coarse punctation, punctures transverse, comma shaped on disc, horseshoe-shaped (with opening towards internal side) at sides of disc and on frons. Anterior portion of clypeus with irregular transverse anastomosing lines. Interocular distance about 11 times the maximum width of dorsal ocular area.</p><p>Pronotum: margins completely bordered, lateral margins with a row of erect thick yellowish simple setae, longer than their distance. Pronotal setation made of thick medium <!--PageBreak-->sized clavate yellowish setae. Punctation as follows: disc covered by impressed transverse comma shaped punctures, with posterior openings and having a small fine setigerous pore near inferior side, sides of disc with a few ocellate punctures and sides of pronotum with larger horseshoe-shaped punctures with opening directed laterad. Anterior angles having six longitudinal irregular lines. Distance between punctures subequal to their diameter.</p><p>Scutellum: basally with two longitudinal irregular rows of horseshoe-shaped punctures, uniting towards apex.</p><p>Elytra: humeral callus poorly pronounced, sutural stria occupying the medial and distal third. Elytral punctation as follows: mixed simple fine punctures and longitudinal comma-shaped punctures with opening laterad, becoming horseshoe-shaped at apical third and at sides of elytra. Each comma-shaped and horseshoe-shaped puncture bearing bearing a clavate yellowish seta. Apical third of elytra with a few ocellate punctures. Interpunctural distance on elytra being larger than the diameter of punctures.</p><p>Aedeagus: basal piece about two times as long as parameres. Parameres slightly asymmetrical, internal sac with distally some irregular weak sclerotisations (<xref ref-type="fig" rid="F12">Fig. 12B</xref>, <xref ref-type="fig" rid="F13">Fig. 13G–I</xref>).</p><p>Male genital segment: as in <xref ref-type="fig" rid="F11">Fig. 11A</xref>.</p><p>Bursal sclerites: strongly asymmetrical, as in <xref ref-type="fig" rid="F14">Fig. 14A, E, F</xref> and subject to strong variability.</p><fig id="F10" position="float" orientation="portrait"><label>Figure 10.</label><caption><p><italic><tp:taxon-name>Pterorthochaetes storeyi</tp:taxon-name></italic> sp. n. <bold>A</bold> Extended Paratype, dorsal view <bold>B</bold> enrolled Paratype, ventral view <bold>C</bold> enrolled Paratype, dorsal view <bold>D</bold> enrolled Paratype, lateral view.</p></caption><graphic xmlns:xlink="http://www.w3.org/1999/xlink" xlink:href="ZooKeys-339-067-g010.jpg" position="float" orientation="portrait" xlink:type="simple"/></fig><fig id="F11" position="float" orientation="portrait"><label>Figure 11.</label><caption><p>Genital segments of: <bold>A</bold> <italic><tp:taxon-name>Pterorthochaetes storeyi</tp:taxon-name></italic> sp. n. <bold>B</bold> <italic><tp:taxon-name>Pterorthochaetes danielsi</tp:taxon-name></italic> sp. n. <bold>C</bold> <italic><tp:taxon-name>Cyphopisthes monteithi</tp:taxon-name></italic> sp. n. <bold>D</bold> <italic><tp:taxon-name>Pterorthochaetes cribricollis</tp:taxon-name></italic> Gestro, 1899. Scale bar: 0,25 mm.</p></caption><graphic xmlns:xlink="http://www.w3.org/1999/xlink" xlink:href="ZooKeys-339-067-g011.jpg" position="float" orientation="portrait" xlink:type="simple"/></fig><fig id="F12" position="float" orientation="portrait"><label>Figure 12.</label><caption><p>Internal sac of A <italic><tp:taxon-name>Pterorthochaetes cribricollis</tp:taxon-name></italic> Gestro, 1899 (distal portion only) <bold>B</bold> <italic><tp:taxon-name>Pterorthochaetes storeyi</tp:taxon-name></italic> sp. n. <bold>C</bold> <italic><tp:taxon-name>Pterorthochaetes danielsi</tp:taxon-name></italic> sp. n. (ML= median lobe). Scale bar: 0,5 mm.</p></caption><graphic xmlns:xlink="http://www.w3.org/1999/xlink" xlink:href="ZooKeys-339-067-g012.jpg" position="float" orientation="portrait" xlink:type="simple"/></fig><fig id="F13" position="float" orientation="portrait"><label>Figure 13.</label><caption><p>Aedeagus of: <italic><tp:taxon-name>Pterorthochaetes cribricollis</tp:taxon-name></italic> Gestro, 1899 <bold>A</bold> (aedeagus in lateral view) <bold>B</bold> (left paramere in lateral view) <bold>C</bold> (parameres in dorsal view); <italic><tp:taxon-name>Pterorthochaetes danielsi</tp:taxon-name></italic> sp. n. <bold>D</bold> (right paramere in lateral view) <bold>E</bold> (parameres in dorsal view) <bold>F</bold> (left paramere in lateral view); <italic><tp:taxon-name>Pterorthochaetes storeyi</tp:taxon-name></italic> sp. n. <bold>G</bold> (left paramere in lateral view) <bold>H</bold> (right paramere in lateral view) <bold>I</bold> (parameres in dorsal view). Scale bar: 0,5 mm.</p></caption><graphic xmlns:xlink="http://www.w3.org/1999/xlink" xlink:href="ZooKeys-339-067-g013.jpg" position="float" orientation="portrait" xlink:type="simple"/></fig><fig id="F14" position="float" orientation="portrait"><label>Figure 14.</label><caption><p>Bursal sclerites of: <bold>A</bold> <italic><tp:taxon-name>Pterorthochaetes storeyi</tp:taxon-name></italic> sp. n. <bold>B</bold> <italic><tp:taxon-name>Pterorthochaetes simplex</tp:taxon-name></italic> Gestro, 1899 <bold>C</bold> <italic><tp:taxon-name>Pterorthochaetes cribricollis</tp:taxon-name></italic> Gestro, 1899 <bold>D</bold> <italic><tp:taxon-name>Pterorthochaetes danielsi</tp:taxon-name></italic> n.sp. <bold>E</bold> <italic><tp:taxon-name>Pterorthochaetes storeyi</tp:taxon-name></italic> sp. n. <bold>F</bold> <italic><tp:taxon-name>Pterorthochaeres storeyi</tp:taxon-name></italic> sp. n.. Scale bar: 0,2 mm.</p></caption><graphic xmlns:xlink="http://www.w3.org/1999/xlink" xlink:href="ZooKeys-339-067-g014.jpg" position="float" orientation="portrait" xlink:type="simple"/></fig></tp:treatment-sec><tp:treatment-sec sec-type="Diagnosis"><title>Diagnosis.</title><!--PageBreak--><!--PageBreak--><p><italic><tp:taxon-name>Pterorthochaetes storeyi</tp:taxon-name></italic> sp. n. can be easily identified among the other Australian <italic><tp:taxon-name>Pterorthochaetes</tp:taxon-name></italic> because of the distinctive punctation pattern of elytra, with punctures sparser and shorter than in <italic><tp:taxon-name>Pterorthochaetes danielsi</tp:taxon-name></italic> sp. n. (usually with long comma-shaped punctures, rather than true horseshoe-shaped punctures as in <italic><tp:taxon-name>Pterorthochaetes danielsi</tp:taxon-name></italic>), smaller, shorter and more impressed than in <italic><tp:taxon-name>Pterorthochaetes simplex</tp:taxon-name></italic>. The shape of bursal sclerites is also very distinctive and unique within the Australian <italic><tp:taxon-name>Pterorthochaetes</tp:taxon-name></italic>.</p></tp:treatment-sec><tp:treatment-sec sec-type="Etymology"><title>Etymology.</title><p>Dedicated to Ross Storey (1949–2008), former technician at Queensland Department of Primary Industries, Mareeba. Noun in the genitive case.</p></tp:treatment-sec><tp:treatment-sec sec-type="Distribution"><title>Distribution and habitat.</title><p>Known from the Queensland Wet Tropics (sensu <xref ref-type="bibr" rid="B1">Adam 1992</xref>), where it occurs in lowland rainforest areas. Adults were collected mainly with flight intercept traps or at light. The <italic><tp:taxon-name>Pterorthochaetes simplex</tp:taxon-name></italic> quoted by <xref ref-type="bibr" rid="B13">Grove (2000)</xref> are actually specimens of <italic><tp:taxon-name>Pterorthochaeres storeyi</tp:taxon-name></italic> sp. n.</p></tp:treatment-sec><tp:treatment-sec><!--Section generated to contain objects referenced in tp:taxon-treatment.--><fig id="F6" position="float" orientation="portrait"><label>Figure 6.</label><caption><p>map of Queensland showing distribution of <italic><tp:taxon-name>Pterorthochaetes danielsi</tp:taxon-name></italic> sp. n., <italic><tp:taxon-name>Pterorthochaetes cribricollis</tp:taxon-name></italic> Gestro, 1899 and <italic><tp:taxon-name>Cyphopisthes yorkensis</tp:taxon-name></italic> sp. n. (black squares); <italic><tp:taxon-name>Pterorthochaetes storeyi</tp:taxon-name></italic> sp. n. (empty circles); <italic><tp:taxon-name>Cyphopisthes descarpentriesi</tp:taxon-name></italic> Paulian, 1977 (black circles); <italic><tp:taxon-name>Cyphopishtes monteithi</tp:taxon-name></italic> sp. n. (black rhombuses); <italic><tp:taxon-name>Cyphopisthes</tp:taxon-name></italic> cf. <italic>monteithi</italic> (black rhombuses with asterisk).</p></caption><graphic xmlns:xlink="http://www.w3.org/1999/xlink" xlink:href="ZooKeys-339-067-g006.jpg" position="float" orientation="portrait" xlink:type="simple"/></fig></tp:treatment-sec><ref-list><ref id="B1"><mixed-citation xmlns:xlink="http://www.w3.org/1999/xlink" xlink:type="simple"><person-group><name name-style="western"><surname>Adam</surname><given-names>P</given-names></name></person-group> (<year>1992</year>) <article-title>Australian rainforests.</article-title><source>Oxford Biogeography Series</source><volume>6</volume>. OUP <lpage>308</lpage> pp.</mixed-citation></ref><ref id="B13"><mixed-citation xmlns:xlink="http://www.w3.org/1999/xlink" xlink:type="simple"><person-group><name name-style="western"><surname>Grove</surname><given-names>SJ</given-names></name></person-group> (<year>2000</year>) <article-title>Impacts of forest management on saproxylic beetles in the Australian lowland tropics and the development of appropriate indicators of sustainable forest management.</article-title><comment>Thesis.</comment><publisher-name>James Cook University</publisher-name>, <lpage>378</lpage> pp.</mixed-citation></ref></ref-list></tp:taxon-treatment>
